# Supplementary material for: The ball kicking speed: A new, efficient performance indicator in youth soccer
Source: PLoS One. 2019 May 17;14(5):e0217101. doi: 10.1371/journal.pone.0217101 (PMC6524813; doi:10.1371/journal.pone.0217101)
Supplement: S1 Table — Data for the tables. (XLSX) [file pone.0217101.s001.xlsx]

## Sheet: List1
ID
	League	Team	Playing Line	Category	AGE	Years of training	Height	Weight	BMI	IKDL1	IKDL2	IKDL3	IDKL	SFKDL1	SFKDL2	SFKDL3	SFKDL	IKNL1	IKNL2	IKNL3	IKNL	SFKNL1	SFKNL2	SFKNL3	SFKNL
1	1	2	a	U-15	13.5	8	158.1	58.3	23.3241	89	84	89	89	75	79	76	79	77	79	74	79	63	63	68	68
2	1	2	a	U-15	13.7	8	155.1	38.8	16.129	79	82	85	85	72	72	71	72	72	74	69	74	56	63	63	63
3	1	2	d	U-15	13.5	4	158	34.7	13.9	78	79	79	79	69	72	69	72	60	65	64	65	61	56	55	61
4	1	2	m	U-15	14.9	8	181.1	64.2	19.5748	97	98	100	100	98	95	93	98	82	89	89	89	77	69	77	77
5	1	2	m	U-15	15	6	194.3	82.6	21.8794	97	103	101	103	92	92	92	92	71	70	76	76	84	77	87	87
6	1	2	d	U-15	14.1	8	162.3	50.6	19.2094	86	89	85	89	82	80	80	82	75	76	75	76	69	70	66	70
7	1	2	m	U-15	14.8	7	176.2	69.8	22.4824	105	99	106	106	87	90	92	92	88	93	92	93	87	85	87	87
8	1	1	d	U-15	14.5	5	167.9	58.3	20.6808	97	100	101	101	93	90	89	93	77	77	70	77	79	74	77	79
9	1	1	d	U-15	15	9	164.5	59.7	22.0619	95	100	98	100	93	93	87	93	87	80	89	89	84	89	81	89
10	1	2	a	U-15	14.4	8	178.7	68.6	21.482	100	101	100	101	89	82	89	89	80	77	77	80	77	82	80	82
11	1	1	m	U-15	14.7	8	168.2	57	20.1476	85	90	92	92	80	84	79	84	82	82	78	82	75	69	76	76
12	1	2	d	U-15	15	6	184.7	77.3	22.6593	98	97	93	98	89	86	90	90	82	89	90	90	76	70	72	76
13	1	1	m	U-15	15.1	9	169.1	66.4	23.221	109	105	105	109	97	93	101	101	87	85	79	87	77	70	76	77
14	1	2	a	U-15	14.4	8	154.8	46.6	19.4466	82	74	77	82	74	74	69	74	71	69	68	71	69	66	64	69
15	1	1	d	U-15	14.9	8	174.2	68.4	22.5403	93	93	97	97	95	92	93	95	87	92	92	92	82	80	85	85
16	1	1	a	U-15	15.1	9	175	75.7	24.7184	100	100	103	103	89	90	90	90	77	79	83	83	60	61	67	67
17	1	1	d	U-15	14.8	8	174.5	61.5	20.1969	93	90	93	93	84	84	84	84	85	89	84	89	80	77	80	80
18	1	1	m	U-15	14.9	8	161.9	50.4	19.2281	97	98	97	98	90	92	93	93	87	85	81	87	80	79	82	82
19	1	1	m	U-15	14.9	8	170	59.8	20.692	95	97	97	97	85	87	85	87	80	80	79	80	71	72	74	74
20	1	1	m	U-15	15	9	175	61.8	20.1796	101	101	100	101	84	84	83	84	79	77	76	79	79	76	74	79
21	2	2	m	U-15	13.5	8	158.1	41.5	16.6029	89	97	98	98	42	74	77	77	93	94	97	97	76	50	76	76
22	2	2	d	U-15	14.2	8	168.2	51.8	18.3096	84	85	80	85	50	50	64	64	84	85	68	85	31	45	55	55
23	2	1	m	U-15	14.8	9	172.7	65.3	21.8942	93	100	101	101	79	68	79	79	93	85	93	93	80	70	76	80
24	2	2	d	U-15	15.1	8	179.6	65.9	20.4302	82	90	79	90	58	50	50	58	84	84	84	84	40	43	42	43
25	2	2	a	U-15	14.1	7	175.5	64.7	21.0063	87	85	87	87	72	60	82	82	87	89	85	89	82	79	80	82
26	2	2	d	U-15	14.2	8	177	61.3	19.5665	84	76	84	84	45	66	50	66	82	89	84	89	66	53	54	66
27	2	2	a	U-15	13.5	8	168.8	56.4	19.794	79	76	80	80	61	63	56	63	84	74	80	84	72	58	63	72
28	2	2	d	U-15	13.4	6	163.2	56.5	21.2133	84	76	77	84	76	72	72	76	72	85	85	85	72	70	73	73
29	2	1	d	U-15	14	8	172.3	58.9	19.8401	97	103	109	109	98	84	98	98	92	92	90	92	93	89	84	93
30	2	1	d	U-15	14.7	9	172.3	51.1	17.2128	101	97	103	103	95	98	77	98	95	93	84	95	80	77	79	80
31	2	1	a	U-15	13.8	8	160.2	54.5	21.2359	100	97	93	100	87	92	98	98	82	85	91	91	87	77	89	89
32	2	1	m	U-15	14.2	8	180.1	64.1	19.762	92	100	98	100	87	74	85	87	98	100	90	100	72	56	74	74
33	2	2	a	U-17	15.8	10	187.3	77.5	22.0915	93	100	98	100	90	89	93	93	84	87	82	87	82	82	85	85
34	2	2	d	U-17	15.9	7	179.1	65.2	20.3262	95	97	94	97	85	89	90	90	80	85	82	85	85	85	80	85
35	1	2	d	U-17	16.6	9	176	61.2	19.7572	92	93	101	101	90	95	93	95	85	87	90	90	83	80	84	84
36	1	2	d	U-17	16.8	10	195.5	77.6	20.3034	97	93	92	97	75	70	76	76	72	77	72	77	75	69	73	75
37	1	2	m	U-17	15.6	10	173	57.3	19.1453	90	93	97	97	90	85	85	90	84	90	85	90	83	75	76	83
38	1	2	m	U-17	15.6	10	184.1	67.6	19.9452	90	93	87	93	85	80	84	85	87	90	89	90	79	72	74	79
39	1	2	m	U-17	16.1	9	178	69	21.7776	105	90	95	105	95	92	93	95	89	82	85	89	84	80	87	87
40	1	1	d	U-17	16.5	7	170.1	76.3	26.3704	100	101	105	105	85	92	89	92	88	83	81	88	72	71	68	72
41	1	1	d	U-17	16.1	10	179	68.6	21.4101	108	108	108	108	103	97	105	105	95	97	101	101	93	93	100	100
42	1	1	m	U-17	16.4	10	178.5	61.2	19.2077	108	101	101	108	95	98	90	98	98	97	89	98	77	80	85	85
43	1	2	m	U-17	16.6	10	165.5	61.6	22.4898	92	97	95	97	90	92	90	92	84	84	76	84	76	77	76	77
44	1	1	a	U-17	17	10	171.1	66	22.5447	105	111	111	111	92	90	93	93	90	92	95	95	89	87	82	89
45	1	2	d	U-17	17	9	180	71.9	22.1914	111	114	101	114	95	93	90	95	58	56	60	60	80	82	80	82
46	1	1	a	U-17	16.9	10	171.5	62.9	21.3856	105	100	98	105	90	95	95	95	95	88	92	95	70	80	73	80
47	1	1	a	U-17	16	9	179.6	76.6	23.7474	113	114	109	114	98	97	93	98	108	95	106	108	89	90	90	90
48	1	1	d	U-17	16.1	9	189.8	81.6	22.6515	106	103	101	106	103	98	97	103	89	89	89	89	80	90	86	90
49	1	1	m	U-17	16.1	8	172	62.4	21.0925	103	100	101	103	95	95	90	95	85	95	90	95	87	85	85	87
50	1	2	d	U-17	15.9	10	176.6	73.2	23.4709	100	105	109	109	98	93	95	98	80	87	84	87	79	80	82	82
51	1	1	m	U-17	17.1	10	176.7	60.8	19.4729	107	108	108	108	106	105	103	106	108	95	98	108	100	98	91	100
52	1	1	d	U-17	17	10	184.5	62	18.2137	106	100	109	109	100	98	100	100	97	93	93	97	93	92	92	93
53	1	1	a	U-17	17.2	9	190.1	78.1	21.6116	114	117	122	122	101	101	103	103	100	95	98	100	92	90	85	92
54	1	2	m	U-17	15.6	9	174.5	75.4	24.7617	98	98	101	101	85	90	92	92	89	85	93	93	90	92	92	92
55	1	1	d	U-17	16	10	178.5	67.8	21.2791	106	103	104	106	97	103	105	105	95	93	85	95	92	80	90	92
56	1	2	d	U-17	15.9	9	178.5	64.5	20.2434	111	106	106	111	95	95	98	98	92	87	90	92	89	90	87	90
57	1	1	a	U-17	15.9	9	188	73.8	20.8805	100	113	116	116	105	103	111	111	98	97	97	98	97	95	98	98
58	1	2	m	U-17	15.7	9	177.5	63.8	20.25	103	103	101	103	93	95	92	95	90	87	84	90	84	80	80	84
59	1	2	m	U-17	15.6	9	173.5	69.7	23.1544	95	97	93	97	85	93	90	93	82	80	77	82	69	71	72	72
60	1	2	m	U-17	15.9	7	175.5	80.8	26.2336	106	101	101	106	100	95	94	100	92	93	97	97	82	85	84	85
61	1	1	a	U-17	15.5	8	175.5	61.9	20.0972	103	105	108	108	98	97	100	100	98	93	93	98	92	92	97	97
62	1	2	a	U-17	15.6	9	160	51.8	20.2344	98	99	100	100	89	90	91	91	72	77	80	80	84	87	82	87
63	1	1	m	U-17	15.6	9	168	65.2	23.1009	100	103	103	103	98	95	95	98	97	93	87	97	82	78	84	84
64	1	2	a	U-17	16.8	10	178.9	66.6	20.8091	105	98	106	106	90	90	90	90	68	71	65	71	76	76	76	76
65	1	2	m	U-17	16.6	9	172.1	65.4	22.0809	95	103	101	103	93	97	90	97	74	84	82	84	84	87	89	89
66	1	2	m	U-17	17.1	9	182.3	78.9	23.7413	105	100	106	106	101	105	98	105	79	79	79	79	80	82	80	82
67	1	1	a	U-17	15.6	8	180	68.5	21.142	100	100	106	106	97	98	97	98	93	93	85	93	92	85	87	92
68	1	2	d	U-17	16.6	8	183.5	83.7	24.8573	101	98	97	101	95	85	92	95	82	84	86	86	85	82	81	85
69	1	2	a	U-17	16.3	7	177.5	62	19.6786	95	90	93	95	82	80	85	85	77	80	75	80	68	71	69	71
70	1	1	d	U-17	17	11	178	70.6	22.2825	102	103	105	105	93	93	92	93	82	76	85	85	85	84	82	85
71	1	2	m	U-17	15.6	8	169	69.3	24.2639	106	106	106	106	100	100	105	105	106	103	105	106	90	90	95	95
72	2	2	m	U-17	16.1	9	181.8	81.2	24.5679	100	97	98	100	84	90	84	90	92	87	93	93	80	93	72	93
73	2	1	a	U-17	15.8	9	175.2	67	21.8276	105	101	103	105	84	68	74	84	97	100	98	100	77	77	68	77
74	2	1	m	U-17	16.3	10	179.8	68.7	21.2509	97	102	90	102	90	80	87	90	80	90	87	90	80	72	79	80
75	2	1	d	U-17	16.6	10	183	75.3	22.485	101	100	105	105	82	89	80	89	92	98	95	98	89	92	82	92
76	2	2	d	U-17	17.1	9	183.8	79.1	23.4145	90	100	98	100	89	82	93	93	92	95	92	95	89	96	85	96
77	2	2	d	U-17	17.1	9	182.1	69.9	21.0794	90	90	90	90	84	74	82	84	74	77	84	84	72	79	79	79
78	2	2	m	U-17	15.9	9	178.7	72.3	22.6407	87	82	97	97	71	64	52	71	89	90	72	90	73	79	76	79
79	2	2	d	U-17	16.7	9	184.6	75.1	22.0382	97	98	98	98	82	72	80	82	93	95	90	95	69	55	79	79
80	2	1	m	U-17	16.2	8	169.8	66.1	22.9259	103	103	100	103	89	89	77	89	103	87	90	103	84	87	85	87
81	2	1	d	U-17	17.3	11	180.7	74	22.6629	100	106	108	108	84	93	87	93	80	97	98	98	71	77	77	77
82	2	1	d	U-17	16.4	10	179.1	75.1	23.4126	103	97	105	105	71	79	77	79	98	85	92	98	77	82	80	82
83	2	2	d	U-17	15.6	9	183.3	72.2	21.4888	90	85	94	94	56	71	71	71	85	80	82	85	54	66	50	66
84	2	2	d	U-19	17.8	9	182.3	70.5	21.2137	98	106	101	106	97	87	93	97	93	89	97	97	90	90	93	93
85	2	1	a	U-19	18	11	178.9	74.3	23.215	71	111	111	111	90	48	89	90	101	101	103	103	87	86	77	87
86	2	2	m	U-19	18.2	12	179	79	24.6559	106	108	105	108	93	89	93	93	92	98	92	98	72	79	74	79
87	2	2	d	U-19	17.7	12	184.9	76.6	22.4055	106	100	103	106	90	84	84	90	98	93	95	98	84	72	80	84
88	2	2	m	U-19	17.5	13	179.1	70.8	22.072	108	101	105	108	100	98	100	100	85	105	97	105	82	97	93	97
89	2	2	m	U-19	18	11	188.6	71.8	20.1856	93	103	108	108	97	89	90	97	92	92	97	97	90	79	85	90
90	2	1	a	U-19	17.9	12	181.5	78.5	23.8296	101	109	113	113	90	97	97	97	87	98	92	98	80	88	84	88
91	2	1	m	U-19	17.2	11	192.2	89.5	24.2279	108	113	113	113	93	100	87	100	98	103	101	103	84	90	90	90
92	2	2	d	U-19	17.1	12	187.3	80.2	22.8612	97	98	105	105	60	98	87	98	92	89	93	93	92	93	87	93
93	2	1	m	U-19	18.4	11	171.6	65.9	22.3795	97	116	93	116	77	76	85	85	93	92	94	94	76	69	74	76
94	2	2	m	U-19	17.3	9	175.8	71.1	23.0055	97	100	96	100	85	84	85	85	93	90	92	93	72	82	80	82
95	2	1	a	U-19	17.5	9	173.2	64.2	21.4013	100	109	103	109	93	89	85	93	84	101	97	101	93	92	84	93
96	2	1	m	U-19	18.1	10	185.6	69.9	20.2918	109	105	111	111	103	106	101	106	100	101	100	101	89	93	95	95
97	2	1	m	U-19	18.2	10	181.3	74.4	22.6348	98	111	114	114	95	82	88	95	102	107	103	107	87	79	85	87
98	2	1	m	U-19	17.3	11	176.8	70	22.3941	97	108	111	111	95	101	101	101	100	97	93	100	90	79	80	90
99	2	1	m	U-19	17.7	12	183.8	78.1	23.1185	111	114	113	114	101	94	97	101	111	98	104	111	92	77	89	92
100	2	1	a	U-19	18.1	12	167	56.6	20.2947	106	113	113	113	100	97	98	100	105	100	90	105	72	103	92	103
101	2	1	m	U-19	17.7	12	177.5	70.2	22.2813	108	116	121	121	100	77	100	100	105	103	103	105	95	94	79	95
102	1	2	m	U-19	17.6	11	168.1	61.1	21.6225	90	98	93	98	87	88	92	92	75	85	85	85	80	72	82	82
103	1	2	d	U-19	17.5	9	170	64.8	22.4221	105	105	107	107	101	98	97	101	97	93	97	97	80	79	82	82
104	1	2	d	U-19	18.7	11	180.5	74.5	22.8666	92	97	92	97	77	80	85	85	75	80	82	82	75	69	80	80
105	1	2	m	U-19	18	11	170	71.5	24.7405	106	99	99	106	95	100	100	100	90	82	89	90	84	93	92	93
106	1	2	d	U-19	18	10	187.3	74.1	21.1224	100	97	111	111	101	100	101	101	79	87	89	89	82	79	80	82
107	1	2	d	U-19	17.2	10	180.5	57.8	17.7408	108	108	105	108	97	100	100	100	90	85	87	90	85	85	90	90
108	1	1	d	U-19	17.7	9	180	72.8	22.4691	113	109	109	113	103	106	106	106	95	85	92	95	93	89	92	93
109	1	1	d	U-19	17.6	9	176.5	60.8	19.517	107	108	107	108	98	108	96	108	85	90	90	90	85	80	80	85
110	1	1	m	U-19	17.5	11	173.5	67.7	22.49	101	103	103	103	95	90	93	95	85	85	84	85	85	84	84	85
111	1	1	d	U-19	17.6	11	169.6	68.5	23.8144	106	106	109	109	95	103	95	103	92	92	90	92	92	92	89	92
112	1	1	d	U-19	17.3	10	178	71.2	22.4719	101	100	95	101	85	84	87	87	82	89	84	89	80	77	80	80
113	1	1	m	U-19	17.7	11	178.5	71.2	22.3462	114	114	109	114	98	98	100	100	97	101	101	101	87	90	89	90
114	1	2	a	U-19	17.2	10	184.2	79.8	23.5193	116	116	114	116	108	106	101	108	105	103	109	109	100	106	103	106
115	1	1	d	U-19	17.5	9	186	69	19.9445	113	106	105	113	100	100	97	100	88	98	97	98	87	90	90	90
116	1	1	d	U-19	17.4	11	180.3	74.5	22.9174	108	105	105	108	103	100	105	105	97	98	101	101	97	95	98	98
117	1	2	m	U-19	17.6	11	177.5	58.4	18.536	105	105	101	105	97	98	100	100	85	90	92	92	84	85	80	85
118	1	2	a	U-19	17.7	10	180	72.8	22.4691	122	117	116	122	106	108	103	108	100	95	92	100	88	92	92	92
119	1	1	m	U-19	16.6	10	184.3	72.1	21.2268	110	107	111	111	102	100	106	106	101	100	98	101	90	95	92	95
